# Supplementary material for: The Food Contaminant Mycotoxin Deoxynivalenol Inhibits the Swallowing Reflex in Anaesthetized Rats
Source: PLoS One. 2015 Jul 20;10(7):e0133355. doi: 10.1371/journal.pone.0133355 (PMC4507856; doi:10.1371/journal.pone.0133355)
Supplement: S1 Table — (XLSX) [file pone.0133355.s001.xlsx]

## Sheet: Electrophysio
R1	D	C	R	R2	D	C	R	R3		C	R	R4	D	C	R	R5	D	C	R	R6	D	C	R	R7	D	C	R	R8	D	C	R	R9	D	C	R	R10	D	C	R	R11	D	C	R	R12	D	C	R	R13	D
16:08:15.625000	4	240.895	64.1388		8	211.336	62.7877	19:08:49.304000	4	233.321	49.3248	17:04:18.406000	3	226.819	22.9579	18:25:38.078000	3	216.989	63.5694	17:31:20.649000	3	239.694	44.8212	18:02:49.990000	5	252.845	58.7574	15:50:06.423000	4	216.338	49.6166	17:22:43.356000	4	270.97	58.3899	15:36:57.746000	5	198.331	65.7058	16:12:45.363000	7	265.621	83.2393	17:19:36.962000	4	334.504	104.854	16:04:41.335000	6
16:08:46.734000	4	241.864	63.3066		8	210.608	66.9137	19:09:20.711000	4	232.942	49.6017	17:04:49.609000	3	227.344	22.821	18:26:09.218000	3	219.131	57.4091	17:32:23.384000	3	239.662	42.8847	18:03:21.250000	5	248.902	62.0872	15:50:37.905000	5	211.861	53.2276	17:23:14.806000	4	269.224	57.8131	15:37:29.467000	5	199.603	71.8916	16:13:16.921000	7	266.535	88.1051	17:20:08.362000	4	330.888	106.828	16:05:12.575000	6
16:09:17.828000	4	239.633	56.3659	18:02:53.671000	8	211.248	65.5547	19:09:52.117000	5	232.519	49.3409	17:05:20.812000	3	226.668	24.5447	18:26:41.046000	3	215.235	51.0746	17:32:54.712000	3	240.362	44.6251	18:03:52.490000	5	240.925	62.2451	15:51:09.401000	4	212.85	54.4413	17:23:46.365000	4	267.592	55.8025	15:38:01.167000	6	200.239	68.1624	16:13:50.680000	7	266.29	80.5355	17:20:39.682000	4	301.96	105.083	16:05:43.735000	6
16:09:48.937000	4	242.508	63.7719	18:03:25.031000	4	209.994	59.4172	19:10:23.430000	5	233.424	51.3913	17:05:52.031000	0	227.466	20.5624	18:27:12.171000	0	214.107	34.8426	17:33:26.024000	1	237.526	43.6654	18:04:23.901000	0	229.211	40.3857	15:51:40.944000	5	220.966	52.8309	17:24:17.924000	4	272.543	63.6524	15:38:32.837000	6	199.125	65.245	16:14:22.239000	4	262.708	90.0643	17:21:11.062000	0	262.729	83.5807	16:07:48.535000	0
16:10:20.031000	4	242.754	62.9035	18:03:56.843000	3	210.373	58.2347	19:10:54.821000	5	230.176	49.2104	17:06:24.046000	0	229.19	21.0819	18:27:43.296000	0	215.27	35.1475	17:33:57.384000	2	235.795	59.2921	18:04:55.211000	0	230.937	59.6545	15:52:12.441000	4	210.567	51.5987	17:24:20.824000	4	266.481	47.0696	15:39:04.532000	6	198.485	68.4825	16:14:53.813000	2	272.175	82.3853	17:21:42.382000	0	301.936	61.1884	16:08:51.366000	1
16:10:51.125000	4	242.202	58.69	18:04:28.140000	3	211.149	61.0118	19:11:26.243000	4	230.39	52.104	17:06:55.296000	0	222.903	19.0922	18:28:14.406000	0	212.747	33.8298	17:34:28.759000	2	235.77	45.9695	18:05:27.811000	0	242.274	54.0907	15:52:44.015000	5	215.908	40.2635	17:24:49.483000	1	266.826	54.0756	2013-11-06 15:36:00	0	187.31	61.1031	16:15:25.528000	5	270.591	90.4503	17:22:13.683000	0	304.163	75.8136	16:09:22.656000	1
16:11:22.265000	4	243.493	59.7852	18:04:59.296000	3	210.308	59.1083	19:11:57.602000	4	230.644	54.0515	17:07:26.500000	0	224.912	22.8023	18:28:45.515000	0	214.685	34.8527	17:35:00.102000	2	237.683	44.2909	18:05:58.011000	0	256.194	53.6826	15:53:15.574000	0	217.316	41.6489	17:25:20.979000	0	264.347	55.274	15:39:36.167000	1	189.929	63.439	16:15:57.992000	5	270.599	86.1652	17:22:45.013000	0	314.624	76.4143	16:09:54.016000	3
16:11:53.359000	4	242.187	61.4036	18:05:48.593000	3	210.016	57.7266	19:12:29.009000	4	231.614	50.1446	17:07:57.703000	0	225.895	22.1282	18:29:16.625000	0	237.361	37.219	17:35:31.415000	2	238.196	47.411	18:06:28.901000	0	268.155	51.4132	15:53:47.273000	0	215.539	50.1431	17:25:52.585000	1	260.145	56.3304	15:40:07.837000	1	192.737	60.6059	16:16:32.281000	6	270.905	91.3576	17:23:16.284000	0	328.707	72.997	16:10:26.366000	2
16:12:24.453000	5	237.224	62.0554	18:06:19.718000	2	208.851	61.0821	19:13:00.337000	4	229.742	56.1912	17:08:28.906000	1	225.841	16.8183	18:29:47.765000	0	244.217	38.6636	17:36:02.743000	2	237.138	40.1604	18:07:01.081000	0	277.839	53.9509	15:54:20.018000	0	215.757	44.6616	17:26:24.502000	1	258.554	53.9889	15:40:39.537000	1	196.01	60.3414	16:17:03.699000	6	273.071	85.6451	17:23:47.524000	0	338.047	75.0682	16:10:57.666000	3
16:12:55.546000	5	235.906	65.1122	18:06:50.890000	3	209.189	60.3967	19:13:31.649000	4	231.985	53.4699	17:09:00.109000	1	224.22	16.2099	18:30:18.921000	0	247.975	36.1286	17:36:34.055000	2	237.228	42.8485	18:07:32.981000	0	289.641	52.3696	15:54:51.545000	0	214.895	41.3718	17:26:56.124000	0	260.557	56.0299	15:41:11.257000	1	196.533	60.6601	16:17:35.149000	6	274.957	87.7022	17:24:18.734000	0	348.306	71.5443	16:11:29.036000	1
16:13:26.640000	5	235.084	63.0183	18:07:22.031000	2	209.336	60.1624	19:14:03.009000	4	230.76	52.074	17:09:31.328000	1	223.961	16.0645	18:30:50.031000	0	246.52	45.7048	17:37:05.399000	2	236.393	43.7141	18:08:04.691000	1	302.376	55.0018	15:55:23.073000	1	216.091	43.5312	17:27:27.760000	1	254.838	50.8263	15:41:44.187000	2	198.003	55.8944	16:18:06.552000	6	275.271	83.3397	17:24:49.954000	0	359.081	79.3876	16:11:59.928000	1
16:13:57.734000	5	236.902	63.7259	18:07:53.203000	3	210.254	62.7234	19:14:34.368000	4	232.919	53.2535	17:10:02.546000	1	224.726	20.7924	18:31:21.140000	0	240.888	41.5991	17:37:36.759000	2	237.13	42.8999	18:08:35.482000	1	310.927	58.3938	15:55:54.570000	1	215.312	43.4517	17:27:59.475000	1	251.334	51.0459	15:42:15.937000	1	197.161	59.2331	16:18:37.939000	6	272.203	88.5289	17:25:21.274000	0	374.417	64.6222	16:12:30.807000	2
16:14:28.843000	5	239.945	59.2906	18:08:24.343000	3	213.731	60.636	19:15:05.774000	4	232.851	56.0576	17:10:33.781000	1	226.225	15.6026	18:31:52.265000	1	248.462	43.4206	17:38:07.868000	2	236.492	43.9307	18:09:06.632000	0	316.929	54.5503	15:56:26.066000	0	215.977	43.7671	17:28:31.143000	1	250.812	50.5653	15:42:47.647000	1	196.836	59.9545	16:19:09.357000	7	276.342	85.9328	17:25:52.534000	0	377.47	71.5451	16:13:01.703000	3
16:14:59.937000	5	239.408	70.2577	18:08:55.500000	2	213.929	63.6183	19:15:37.103000	4	231.393	49.6035	17:11:05	1	225.125	19.0078	18:32:23.375000	0	252.98	50.4757	17:38:39.180000	2	237.418	39.3014	18:09:37.852000	0	323.864	60.3683	15:56:58.545000	0	217.81	42.6127	17:29:02.827000	1	248.099	47.8847	15:43:19.327000	0	195.946	61.8558	16:19:40.760000	6	275.581	92.8171	17:26:23.824000	0	381.351	78.9098	16:13:32.618000	3
16:15:31.031000	5	239.241	66.1182	18:09:26.656000	2	213.015	62.6614	19:16:08.431000	4	233.102	53.5096	17:11:36.203000	1	225.506	17.6975	18:32:54.484000	1	256.443	31.3509	17:39:10.540000	1	237.805	43.1415	18:10:09.032000	0	331.266	60.4565	15:57:30.073000	1	219.349	45.8035	17:29:34.527000	2	246.183	46.7529	15:43:51.007000	1	197.503	60.0051	16:20:12.163000	7	278.778	90.0806	17:26:55.104000	0	384.061	76.3901	16:14:03.507000	3
16:16:02.140000	5	239.151	64.2093	18:09:57.828000	1	213.857	58.9227	19:16:39.759000	4	230.827	54.4423	17:12:07.468000	1	223.943	18.1881	18:33:25.609000	0	254.94	39.9038	17:39:41.868000	2	239.183	43.1749	18:10:40.182000	0	331.506	60.6657	15:58:01.523000	1	220.555	45.691	17:30:06.008000	1	244.991	47.1715	15:44:22.757000	0	197.797	61.0599	16:20:43.628000	7	278.276	88.3404	17:27:26.364000	0	392.302	72.4016	16:14:34.401000	3
16:16:33.234000	5	237.308	68.3524	18:10:28.984000	1	213.367	57.8799	19:17:11.087000	4	231.229	52.6515	17:12:38.687000	0	224.533	16.3768	18:33:56.734000	1	249.386	50.7595	17:40:13.196000	2	240.012	44.6256	18:11:11.382000	0	335.988	62.9938	15:58:33.003000	1	223.546	46.2169	17:30:37.536000	1	243.539	48.0893	15:44:54.447000	1	198.24	59.0297	16:21:15.031000	7	281.882	89.6229	17:27:57.654000	0	395.009	63.6789	16:15:05.294000	2
16:17:04.328000	5	238.2	56.8809	18:11:00.156000	1	213.193	49.5709	19:17:42.509000	5	231.078	55.7261	17:13:09.906000	1	225.285	16.8056	18:34:27.859000	0	250.787	43.4515	17:40:44.555000	2	239.176	43.1336	18:11:42.602000	1	338.615	63.2083	15:59:05.483000	0	224.104	46.8633	17:31:09.001000	1	241.675	47.0067	15:45:26.117000	0	196.176	60.8404	16:21:46.496000	7	279.935	82.7437	17:28:28.894000	0	396.85	69.3698	16:15:36.199000	3
16:17:35.421000	5	237.816	69.3106	18:11:31.312000	1	212.818	51.6046	19:18:13.915000	4	232.031	56.1829	17:13:41.109000	1	224.682	17.4242	18:34:59.062000	1	266.87	36.5369	17:41:15.852000	2	239.043	44.2673	18:12:15.102000	2	341.477	63.5364	15:59:37.010000	1	224.508	53.4343	17:31:40.466000	2	241.47	48.8325	15:45:57.767000	1	197.909	58.7057	16:22:18.040000	7	278.038	84.5306	17:29:00.124000	0	398.283	65.9314	16:16:07.087000	3
16:18:06.515000	5	236.968	66.4454	18:12:02.515000	1	211.533	48.5311	19:18:45.321000	4	231.861	55.5106	17:14:12.328000	1	224.13	18.4568	18:35:30.187000	1	253.199	39.6375	17:41:47.149000	2	240.202	44.9623	18:12:55.502000	3	340.49	64.6355	16:00:08.538000	1	223.906	47.2202	17:32:11.963000	1	240.481	47.7279	15:46:29.447000	0	198.738	62.0094	16:22:49.567000	7	277.862	78.767	17:29:31.374000	0	400.171	70.3891	16:16:37.992000	3
16:18:37.609000	5	236.374	67.688	18:12:33.703000	1	210.961	47.5321	19:19:16.649000	4	234.466	57.4846	17:14:43.640000	1	224.684	31.1183	18:36:01.296000	0	247.933	53.3877	17:42:18.477000	2	240.144	40.0886	18:13:26.782000	3	340.952	63.576	16:00:40.128000	1	227.066	48.0976	17:32:43.428000	2	239.209	47.0725	15:47:01.088000	1	199.554	62.1808	16:23:21.142000	7	278.032	85.7552	17:30:02.644000	0	399.094	69.181	16:17:08.875000	5
16:19:08.703000	5	237.325	60.8385	18:13:04.875000	2	211.352	50.6406					17:15:14.953000	1	225.823	18.7253	18:36:32.421000	0	255.97	37.4913	17:42:49.790000	2	240.033	41.8937	18:13:58.012000	4	336.932	50.2584	16:01:11.718000	1	226.603	51.6786	17:33:14.893000	1	237.881	48.3849	15:47:32.788000	1	200.518	60.6686	16:23:52.763000	7	275.731	88.6704	17:30:34.114000	0	400.177	78.0121	16:17:39.774000	4
16:19:39.796000	5	237.071	62.9275	18:13:36.031000	1	212.052	47.8626					17:15:46.171000	1	226.32	23.0448	18:37:03.531000	0	265.511	44.8339	17:43:21.180000	2	239.552	41.7456	18:14:08.832000	5	335.808	64.0743	16:01:29.378000	0	228.496	49.3011	17:33:46.421000	2	237.25	46.8234	15:49:07.919000	0	200.619	64.9527	16:24:24.244000	6	280.297	88.051	17:31:06.864000	0	402.821	90.0238	16:18:10.663000	4
16:20:10.890000	5	234.859	62.9301	18:14:07.171000	0	211.664	48.6722					17:16:18.265000	1	227.936	20.6143	18:37:34.640000	1	260.29	42.6576	17:43:52.555000	2	238.901	43.245	18:14:40.212000	4	336.566	62.9913	16:02:00.953000	1	228.989	50.4599	17:34:17.964000	2	0.2421	46.5062	15:49:39.589000	1	200.977	61.4411	16:24:55.865000	7	279.848	83.5738	17:31:36.474000	0	405.679	87.581	16:18:41.574000	4
16:22:46.406000	4	236.775	69.1314	18:14:38.312000	1	211.131	49.7888					17:16:49.484000	1	225.979	16.9275	18:38:05.765000	0	260.329	49.3288	17:44:23.946000	2	239.127	43.7033	18:15:11.462000	4	333.833	65.4401	16:02:32.558000	0	228.324	51.8433	17:34:49.492000	1	237.18	46.9405	15:50:11.219000	1	202.34	70.3834	16:25:27.486000	7	283.232	87.8557	17:32:07.794000	0	405.393	78.1986	16:19:12.806000	3
16:23:17.500000	3	237.885	73.5699	18:15:09.562000	0	211.106	48.3347					17:17:20.796000	1	225.117	16.9126	18:38:36.875000	1	263.049	44.886	17:44:55.352000	2	239.448	37.2771	18:15:42.642000	5	331.614	61.7307	16:03:04.383000	1	231.749	51.965	17:35:21.035000	1	236.526	47.1827	15:50:42.889000	1	201.934	64.8156	16:25:59.061000	8	284.336	88.9626	17:32:39.194000	0	406.631	98.1828	16:19:44.046000	3
16:23:48.609000	4	238.26	64.5908	18:15:40.734000	1	211.475	48.6314					17:17:52.328000	1	225.904	19.7256	18:39:07.984000	0	262.699	48.1332	17:45:26.680000	2	238.918	43.5768	18:16:13.883000	5	326.91	63.091	16:03:36.035000	1	233.828	52.5877	17:35:52.578000	2	235.7	48.8306	15:51:14.519000	1	202.655	64.4451	16:26:30.557000	8	284.253	83.5869	17:33:12.405000	0	408.768	98.5966	16:20:46.646000	4
16:24:19.718000	4	239.246	72.3895	18:16:11.875000	1	211.685	49.4589					17:18:23.750000	1	226.252	20.6513	18:39:39.093000	0	259.822	47.5407	17:45:57.993000	2	240.293	46.3756	18:16:45.213000	5	326.023	61.6607	16:04:07.485000	1	233.153	50.6777	17:36:24.168000	1	236.689	47.1007	15:51:46.249000	0	201.296	65.4123	16:27:01.945000	8	283.6	89.3551	17:33:41.865000	0	409.621	106.977	16:21:17.886000	5
16:24:50.812000	4	238.554	67.5358	18:16:43.062000	0	211.266	45.1572					17:18:55.156000	2	227.106	17.8947	18:40:10.250000	1	256.33	42.8168	17:46:29.321000	2	239.775	47.1335	18:17:16.403000	5	323.31	64.9319	16:04:38.966000	0	234.725	50.1673	17:36:55.774000	2	236.658	47.2475	15:52:17.909000	1	201.765	64.7165	16:27:33.301000	8	283.665	88.0279	17:34:44.325000	0	409.469	133.349	16:21:49.256000	4
16:25:21.953000	4	238.375	70.5236	18:17:14.218000	1	211.043	46.5463					17:19:26.562000	1	228.263	14.5766	18:40:41.406000	0	262.429	42.5576	17:47:00.649000	3	240.102	44.0984	18:17:47.693000	5	321.744	63.8669	16:05:10.431000	1	235.959	49.9642	17:37:27.442000	1	236.648	46.0286	15:52:49.579000	1	200.71	63.8741	16:28:04.719000	8	283.806	88.9759	17:35:15.576000	0	408.974	144.294	16:22:20.636000	5
16:25:53.078000	3	238.206	78.1745	18:17:45.406000	1	211.28	50.6759					17:19:57.953000	1	227.334	18.5904	18:41:12.515000	1	268.211	51.6472	17:47:31.993000	3	240.981	49.751	18:18:18.903000	6	319.884	71.1403	16:05:41.896000	1	236.421	50.6699	17:37:59.016000	2	236.001	47.1569	15:53:21.249000	1	202.564	64.6369	16:28:36.106000	8	284.657	86.0936	17:35:46.776000	0	410.615	117.844	16:22:51.936000	5
16:26:24.187000	4	237.711	93.6532	18:18:16.562000	1	210.449	50.1325					17:20:29.203000	1	229.296	20.357	18:41:43.656000	1	261.543	36.0393	17:48:03.321000	3	238.524	44.7068	18:18:50.023000	5	317.499	67.2149	16:06:13.439000	0	237.084	52.6679	17:38:30.763000	1	235.322	46.7204	15:53:52.899000	0	202.232	67.1867	16:29:10.224000	8	284.981	92.8813	17:36:18.096000	0	411.129	114.996	16:23:23.136000	5
16:26:55.281000	3	238.215	71.8484	18:18:40.296000	1	210.51	48.1268					17:21:00.734000	1	228.459	18.6357	18:42:14.765000	1	252.614	50.2542	17:48:34.649000	2	238.968	48.9921	18:19:21.203000	5	312.604	68.7081	16:06:44.936000	1	235.599	48.2303	17:39:02.446000	1	235.41	48.1764	15:54:24.629000	1	201.387	66.3878	16:29:41.611000	8	287.516	91.4939	17:36:49.346000	0	412.597	121.422	16:23:54.051000	4
16:27:26.406000	4	237.833	70.123	18:19:11.437000	1	210.856	48.2489					17:21:32.031000	1	228.428	17.5199	18:42:45.859000	1	255.666	43.4879	17:49:06.040000	3	239.991	52.478	18:19:52.403000	5	311.785	64.9669	16:07:16.401000	1	235.187	52.3448	17:39:34.146000	1	233.601	46.001	15:54:56.269000	1	201.992	66.841	16:30:13.029000	8	287.307	96.1524	17:37:20.566000	0	413	128.598	16:24:24.932000	5
16:27:57.515000	4	238.547	64.8842	18:19:42.562000	1	211.044	48.1395					17:22:04.562000	1	227.523	20.619	18:43:16.968000	1	270.404	41.9042	17:49:37.368000	2	239.684	42.3861	18:20:23.583000	5	308.437	67.6457	16:07:47.897000	1	234.032	47.8534	17:40:07.094000	1	234.003	45.752	15:55:27.969000	1	203.298	67.7494	16:30:44.432000	6	299.556	87.0934	17:37:51.826000	0	415.999	131.448	16:24:55.817000	4
16:28:28.640000	4	237.301	77.7212	18:20:13.687000	1	211.284	50.9288					17:22:36.437000	1	228.047	18.6196	18:43:48.093000	0	266.647	48.7271	17:50:08.743000	1	239.678	45.2874	18:20:54.823000	5	305.192	68.2151	16:08:19.469000	0	237.883	49.2515	17:40:38.918000	1	233.756	44.205	15:55:59.699000	1	204.618	64.5827	16:31:15.866000	6	304.689	87.7292	17:38:23.026000	0	411.94	123.115	16:25:26.932000	5
16:28:59.734000	3	239.495	88.5705	18:20:44.828000	0	209.743	51.9256					17:23:39.421000	2	226.686	16.5359	18:44:19.234000	1	265.25	40.5374	17:50:40.102000	2	239.525	43.4114	18:21:26.053000	5	300.577	73.4939	16:08:50.966000	0	237.386	50.3589	17:41:11.631000	1	232.455	44.7682	15:56:31.400000	1	202.586	68.2822	16:31:47.316000	7	297.402	83.0039	17:38:54.301000	0	410.94	98.0782	16:25:59.402000	4
16:29:30.828000	3	239.202	85.2911	18:21:15.968000	1	209.604	49.9572					17:24:10.671000	2	225.994	13.1559	18:44:50.343000	1	262.442	51.4081	17:51:11.430000	2	238.339	40.1694	18:21:57.253000	6	298.994	72.8722	16:09:22.509000	1	237.265	51.7741	17:41:43.268000	1	232.413	44.6534	15:57:03.040000	1	204.2	74.2681	16:32:18.703000	7	296.869	86.4041	17:39:26.156000	1	411.365	68.5457	16:26:30.542000	5
16:30:01.921000	3	239.577	71.3241	18:21:47.109000	1	210.485	51.2097					17:24:41.937000	1	228.721	17.1351	18:45:21.453000	0	269.151	47.6485	17:51:42.727000	2	237.948	43.8083	18:22:28.453000	6	299.082	59.9108	16:09:53.974000	2	237.674	51.659	17:42:14.702000	1	232.164	43.4018	15:57:34.670000	1	203.791	69.338	16:32:50.184000	6	296.431	84.5734	17:39:58.561000	2	417.737	101.915	16:27:02.563000	4
16:30:33.015000	1	240.477	81.843	18:22:18.250000	1	210.652	50.651					17:25:13.140000	1	226.863	18.017	18:45:52.562000	1	268.92	49.4746	17:52:14.040000	2	239.858	46.5514	18:22:59.713000	5	298.879	75.5627	16:10:25.549000	2	238.499	50.8588	17:42:46.136000	2	232.018	44.6004	15:58:06.320000	1	204.359	72.7125	16:33:21.696000	7	294.382	80.9234	17:40:28.886000	3	416.749	110.88	16:27:33.853000	5
16:31:04.109000	1	241.242	71.9497	18:22:49.437000	1	210.772	50.4369					17:25:44.515000	1	228.752	19.5484	18:46:23.671000	1	258.86	45.3031	17:52:45.305000	2	240.34	48.7789	18:23:30.973000	6	301.828	70.7252	16:10:56.998000	1	239.708	52.9761	17:43:17.601000	2	230.858	45.3458	15:58:38	1	204.031	64.8719	16:33:53.192000	6	295.657	84.0274	17:40:59.521000	2	412.37	71.2321	16:28:05.033000	4
16:31:35.203000	1	241.322	61.2643	18:23:20.578000	0	210.873	49.4804					17:26:15.718000	1	228.886	18.3972	18:46:54.812000	0	265.372	42.9823	17:53:16.665000	2	241.773	54.4551	18:24:02.274000	6	298.043	70.0337	16:11:28.463000	1	243.435	51.6879	17:43:49.113000	2	230.952	46.7318	15:59:09.660000	1	204.425	74.3429	16:34:24.705000	6	292.678	90.5427	17:41:30.476000	1	391.99	117.976	16:28:36.244000	6
16:32:06.296000	1	239.565	65.053	18:23:51.734000	0	211.082	52.1289					17:26:46.921000	1	228.468	14.732	18:47:26	1	262.093	57.2368	17:53:47.759000	2	241.315	42.1948	18:24:33.524000	6	297.206	69.9495	16:11:59.945000	0	242.988	51.809	17:44:20.657000	2	231.066	45.281	15:59:41.350000	0	204.375	66.7111	16:34:51.209000	6	294.983	86.7178	17:42:01.776000	1	380.31	121.781	16:29:07.554000	5
16:32:37.390000	1	239.766	81.6713	18:24:22.859000	1	210.383	52.0983					17:27:18.125000	1	227.218	18.7726	18:47:57.109000	1	269.404	40.5496	17:54:18.852000	2	242.088	48.6342					16:12:31.613000	1	243.106	53.1049	17:44:52.200000	1	230.295	45.0506	16:00:13.061000	1	204.972	73.8275	16:35:22.752000	6	296.251	92.658					16:29:38.794000	5
16:33:08.500000	1	241.153	86.9208	18:24:54	1	211.055	47.6773					17:27:50.203000	1	228.902	15.7228	18:48:28.234000	1	267.769	58.2163	17:54:49.946000	2	243.05	43.871					16:13:03.235000	1	247.31	49.7847	17:45:23.696000	1	227.662	45.4422	16:00:43.963000	1	205.479	62.2757	16:35:54.311000	6	296.106	86.4566					16:30:10.044000	5
16:33:39.593000	1	242.573	96.1257	18:25:25.125000	1	211.593	50.2611					17:28:21.421000	1	229.158	17.6128	18:48:59.343000	2	259.466	46.7512	17:55:21.087000	2	241.809	43.2893					16:13:34.934000	1	246.069	50.9744	17:45:55.240000	2	228.889	44.7322	16:01:14.853000	1	205.082	74.5875	16:36:26.026000	6	297.956	90.054					16:30:41.274000	6
16:34:10.687000	1	242.349	81.6715	18:25:56.250000	0	209.304	49.0586					17:28:52.656000	1	226.326	15.8413	18:49:30.500000	2	255.608	52.4567	17:55:52.212000	2	241.624	45.4065					16:14:06.696000	1	244.758	53.0892	17:46:27.001000	1	229.605	45.4934	16:01:45.740000	1	205.082	74.5875	16:36:57.585000	6	298.344	81.8797					16:31:12.584000	5
16:34:41.781000	1	242.373	95.1436	18:26:27.375000	0	209.369	50.7932					17:29:23.890000	1	226.566	18.5631	18:50:01.640000	2	255.331	55.153	17:56:23.337000	2	241.198	42.9781					16:14:38.176000	1	245.607	50.6606	17:46:58.498000	2	229.437	45.9646	16:01:45.740000	1	204.13	70.72	16:37:29.050000	5	297.707	86.1222					16:31:43.874000	4
16:35:12.875000	1	243.69	95.7379	18:26:58.500000	1	210.114	49.2698					17:29:55.125000	1	225.767	19.928	18:50:32.781000	2	255.416	45.4241	17:56:54.462000	2	241.305	46.9466					16:15:09.688000	0	246.8	53.3448	17:47:30.135000	1	228.867	45.1365	16:02:17.453000	1	204.13	70.72	16:38:00.547000	5	295.321	81.0099					16:32:15.164000	5
16:35:43.968000	1	241.317	102.884	18:27:29.703000	0	210.075	49.0902					17:30:26.375000	1	226.041	23.3891	18:51:03.890000	1	263.719	47.338	17:57:25.555000	2	243.444	49.3311					16:15:40.557000	1	248.576	52.3983	17:48:01.631000	2	229.305	45.953	16:02:17	2	205.87	72.51	16:38:31.949000	6	294.519	87.2029					16:32:46.474000	6
16:36:15.062000	1	243.404	90.5465	18:28:00.843000	0	208.851	50.4409					17:30:57.593000	1	225.554	16.8558	18:51:35.031000	1	262.574	59.2926	17:57:56.649000	2	242.808	46.9879					16:16:11.468000	1	245.038	53.656	17:48:33.268000	3	229.408	46.9148	16:02:49	1	205.375	60.62	16:38:57.861000	6	294.171	87.7634					16:33:17.794000	5
16:36:46.187000	1	244.272	66.595	18:28:32.015000	1	208.915	49.0153					17:31:28.828000	1	227.435	16.6714	18:52:06.187000	1	269.844	67.2032	17:58:27.727000	2	242.588	44.4049					16:16:42.370000	1	246.143	53.6694	17:49:04.889000	3	229.056	45.6268	16:03:21	1	206.05	70.6	16:39:29.279000	6	297.018	82.2466					16:33:49.004000	5
16:37:17.312000	1	242.052	94.9244	18:29:03.171000	0	208.565	45.9791					17:32:00.046000	2	226.222	16.4258	18:52:37.328000	1	257.662	42.7241	17:58:58.852000	2	243.118	49.4434					16:17:13.558000	1	255.475	52.6433					16:03:52	1	206.06	61.7	16:40:00.682000	6	298.217	93.6527					16:34:20.224000	5
16:37:48.421000	1	241.378	103.955	18:29:34.359000	1	209.089	48.0919					17:32:31.281000	1	225.35	17.8096	18:53:08.453000	1	246.716	57.2274	17:59:29.993000	1	242.417	44.865					16:17:44.749000	1	254.966	51.9145					16:04:24	1	206.612	68.97	16:40:32.148000	6	297.019	87.615					16:34:51.424000	5
16:38:19.515000	1	244.567	106.633	18:30:03.968000	1	209.355	49.8041					17:33:02.500000	1	226.471	15.2882	18:53:39.625000	1	261.829	45.2202	18:00:01.087000	1	242.05	40.0138					16:18:15.929000	1	255.867	52.0107					16:04:56	1	206.168	73.38	16:41:03.519000	6	296.17	93.3756					16:35:22.624000	5
16:38:50.625000	1	244.39	113.348	18:30:35.093000	1	209.115	51.1886					17:33:33.750000	1	225.055	15.3816	18:54:10.796000	2	261.984	45.8698	18:00:32.212000	1	241.643	45.3786					16:18:47.109000	1	253.705	52.2775					16:05:27	1	207.976	65.66	16:41:35.858000	6	299.834	90.4926					16:35:53.854000	6
16:39:21.718000	1	244.582	109.477	18:31:06.234000	1	209.331	52.0427					17:34:04.968000	1	225.865	18.2257	18:54:41.953000	2	256.937	47.8077	18:01:03.321000	2	241.97	44.8038					16:19:18.459000	1	259.473	53.2981					16:05:59	1	205.939	66.83	16:42:07.339000	6	299.816	86.2822
16:39:52.812000	0	243.52	110.754	18:31:37.390000	1	209.303	53.9539					17:34:36.187000	1	226.821	23.4264	18:55:13.062000	5	248.114	57.9821	18:01:34.477000	2	242.4	46.0117					16:19:49.769000	1	265.244	51.8561					16:06:31	1	205.987	78.64	16:42:38.726000	6	298.216	93.7085					17:01:55.778000	5
16:40:23.921000	1	242.237	106.24	18:32:08.656000	0	209.595	54.3323					17:35:07.406000	2	224.89	19.7927	18:55:44.171000	2	246.941	61.0691	18:02:05.571000	2	242.901	45.5661					16:20:21.089000	2	269.532	55.1371					16:07:03	0	206.857	70.87	16:43:06.650000	6	303.842	86.5568					17:02:26.989000	5
16:40:55.031000	3	240.507	95.4821	18:32:39.843000	1	209.033	54.2887					17:35:38.625000	2	225.491	16.2552	18:56:15.312000	1	259.354	48.8327	18:02:36.649000	2	243.156	49.0015					16:20:52.369000	2	274.434	51.1172					16:07:34	1	209.04	73.89	16:43:38.319000	6	301.241	85.7939					17:02:59.689000	5
16:41:26.156000	2	242.995	137.944	18:33:11	0	208.143	54.4125					17:36:09.828000	2	228.222	15.035	18:56:46.484000	2	253.06	37.2665	18:03:07.743000	2	244.053	41.5828					16:21:23.629000	2	276.656	51.377					16:08:06	1	209.902	70.06	16:44:09.800000	6	299.461	90.6071					17:03:16.064000
16:41:57.265000	1	243.549	117.211	18:33:42.140000	1	208.246	50.7883					17:36:41.109000	2	227.651	21.9366	18:57:17.640000	1	251.238	58.7972	18:03:38.837000	1	243.139	60.5879					16:21:54.939000	1	283.217	54.2908					16:08:37	2	209.844	65.69	16:44:41.250000	6	304.289	92.6832					17:03:29.479000	2
16:42:28.359000	1	243.462	98.4554	18:34:13.281000	0	207.835	53.6023					17:37:12.328000	2	226.907	22.2375	18:57:48.765000	2	250.372	55.4355	18:04:09.930000	1	242.484	47.1224					16:22:26.329000	1	292.359	56.5873					16:09:09	2	210.521	74.02	16:45:12.715000	6	301.82	81.1839					17:04:00.749000	3
16:42:59.453000	1	242.347	112.123	18:34:44.406000	1	208.97	52.1972					17:37:43.562000	2	226.915	23.0593	18:58:19.906000	1	254.101	55.1562	18:04:41.024000	2	242.426	47.9509					16:22:57.710000	0	292.75	55.9521					16:09:41	1	209.833	66.61	16:45:44.258000	6	301.835	84.6027					17:04:31.969000	2
16:43:30.562000	1	239.983	105.019	18:35:15.562000	0	208.284	51.2873					17:38:14.796000	2	227.792	18.5735	18:58:51.031000	1	251.291	52.0161	18:05:12.118000	1	243.734	47.1953					16:23:29.140000	1	285.999	48.8355					16:10:12	1	210.092	76.46	16:46:15.880000	6	301.833	79.5558					17:05:03.269000	3
16:44:01.656000	1	241.481	115.119	18:35:46.765000	0	208.361	50.7132					17:38:46.046000	2	227.681	21.9044	18:59:22.187000	1	250.929	51.0808	18:05:43.212000	2	244.322	44.0715					16:24:00.650000	1	275.136	53.5129					16:10:44	1	209.609	74.54	16:46:47.470000	6	302.272	81.2146					17:05:34.599000	2
16:44:32.781000	1	241.34	127.428	18:36:17.953000	0	208.313	49.1383					17:39:17.265000	1	228.332	20.8254	18:59:53.312000	1	252.474	54.7489	18:06:14.321000	1	243.396	43.0255					16:24:32.050000	1	272.072	57.915					16:11:16	1	210.94	77.06	16:47:19.044000	6	299.016	92.1821					17:06:05.849000	3
16:45:03.890000	1	242.337	115.316	18:36:49.140000	1	207.936	50.0259					17:39:48.531000	1	229.482	16.8413	19:00:24.484000	1	247.518	50.7126	18:06:45.415000	2	243.569	45.0962					16:25:03.250000	0	270.7	53.7004					16:11:48	1	211.402	78.49	16:47:50.556000	6	299.542	90.496					17:06:37.239000	3
16:45:35	1	240.188	119.866									17:40:19.765000	1	228.215	17.587	19:00:55.625000	2	247.973	65.4079	18:07:16.509000	2	244.331	50.5206					16:25:34.510000	1	271.094	49.5356					16:12:19	1	212.406	82.83	16:48:22.053000	6	302.982	91.6503					17:07:08.639000	3
16:46:06.109000	2	241.798	138.727									17:40:51.078000	1	228.963	19.5974	19:01:26.781000	2	252.143	51.5975	18:07:47.587000	2	246.458	47.0782					16:26:05.710000	1	269.927	52.449					16:12:51	1	211.634	69.67	16:48:53.440000	6	303.996	90.9417					17:07:39.889000	3
16:46:37.250000	1	243.864	144.122									17:41:22.312000	1	228.317	18.0143	19:01:57.890000	1	258.5	49.0703	18:08:18.712000	2	245.045	45.5564					16:26:36.910000	1	278.583	48.9552					16:13:23	2	212.065	72.07	16:49:24.874000	6	301.865	93.2055					17:08:11.089000	2
16:47:08.359000	2	243.549	124.917									17:41:53.546000	2	230.505	20.8217	19:02:29	2	255.115	52.1829	18:08:49.805000	1	245.258	46.6858					16:27:08.130000	1	278.283	51.811					16:13:54	2	212.822	72.58	16:49:56.277000	6	300.337	96.6574					17:08:45.099000	3
16:47:39.468000	2	243.241	142.546									17:42:24.828000	2	230.389	16.4787	19:03:00.109000	1	250.374	53.8333	18:09:20.930000	2	246.403	61.1245					16:27:39.470000	1	279.116	52.6957					16:14:26	1	216.392	73.69	16:50:27.711000	6	301.251	92.7296					17:09:15.799000	4
16:48:10.578000	2	243.46	143.463									17:42:56.046000	1	231.602	36.9861	19:03:31.234000	1	252.615	44.3576	18:09:52.118000	2	245.681	62.786					16:28:10.940000	1	275.04	53.5344					16:14:58	2	216.486	79.03	16:50:59.129000	6	302.406	86.3956					17:09:47.029000	4
16:48:41.687000	2	243.51	121.59									17:43:27.312000	2	231.09	22.113	19:04:02.468000	2	251.957	66.6056	18:10:23.259000	2	242.795	40.1504					16:28:42.170000	0	275.404	53.3317					16:15:29	1	217.3	77.09	16:51:30.532000	6	303.164	90.2707					17:10:18.279000	5
16:49:12.796000	2	241.201	129.467									17:43:58.546000	1	229.655	26.0289	19:04:33.609000	1	262.657	47.5297	18:10:54.555000	5	242.921	45.1883					16:29:13.451000	1	290.489	55.7068					16:16:01	1	218.244	70.26	16:52:01.966000	6	304.845	80.5459					17:10:49.520000	4
16:49:43.921000	4	240.941	109.502									17:44:29.781000	1	230.246	19.5804	19:05:04.781000	2	249.246	40.2788	18:11:25.852000	4	245.569	47.6264					16:29:44.651000	1	302.427	47.1152					16:16:33	1	218.552	75.04	16:52:33.338000	6	302.971	91.5148					17:11:20.750000	4
16:50:15.046000	2	242.905	143.935									17:45:01.015000	1	229.631	16.8898	19:05:35.906000	2	247.869	47.7048									16:30:16.021000	1	301.982	50.0292					16:17:04	1	216.02	74.87	16:53:04.803000	6	305.514	91.5448					17:11:51.680000	4
16:50:46.156000	3	242.486	140.535									17:45:32.296000	1	229.524	18.4547	19:06:07.031000	1	253.729	54.8195									16:30:47.291000	1	303.339	54.1261					16:17:36	1	215.23	73.25	16:53:36.222000	6	301.478	87.0923					17:12:22.601000	4
16:51:17.281000	2	241.514	130.138									17:46:03.531000	2	230.076	16.5738	19:06:38.156000	2	268.518	51.1831									16:31:18.561000	0	306.011	66.3616					16:18:08	2	215.897	74.25	16:54:07.671000	4	303.031	86.4193					17:12:53.541000	3
16:51:48.390000	2	241.726	121.596									17:46:34.734000	1	230.708	18.9162	19:07:09.343000	2	284.992	44.7064									16:31:49.891000	1	297.304	46.0641					16:18:39	2	217.915	76.88	16:54:39.152000	5	301.432	82.7611					17:13:24.815000	4
												17:47:06	1	229.143	17.397	19:07:40.484000	2	274.951	61.6759									16:32:21.211000	1	289.907	48.0804					16:19:11	1	218.97	73.3	16:55:10.664000	6	299.991	90.828					17:13:56.036000	3
17:10:59.640000	3	240.037	76.2868									17:47:37.203000	1	228.942	18.421	19:08:11.843000	2	273.207	47.3808									16:32:52.601000	1	285.779	51.7455					16:19:43	1	221.114	91.42	16:55:42.176000	6	299.096	92.4494					17:14:27.196000	4
17:11:30.765000	4	237.437	82.4702									17:48:08.500000	1	228.794	21.6884	19:08:42.984000	2	282.918	58.5228									16:33:23.942000	1	278.172	52.9484					16:20:15	1	221.622	81.69	16:56:45.138000	7	301.176	91.2192					17:14:58.456000	4
17:12:01.890000	4	237.837	74.9329									17:48:39.718000	1	230.329	22.7703	19:09:14.187000	2	268.73	58.0871									16:33:55.362000	1	274.698	52.9342					16:20:46	1	219.315	64.24	16:57:16.681000	6	303.615	91.7855					17:15:29.756000	3
17:12:33.046000	4	238.078	78.0791									17:49:10.937000	5	229.012	20.3023	19:09:45.343000	1	263.53	68.4638									16:34:26.782000	1	271.297	52.4545					16:21:18	1	219.577	79.3	16:57:49.316000	5	305.228	81.2583					17:16:00.996000	3
17:13:04.187000	3	237.855	73.1418									17:49:42.156000	5	228.203	19.7747	19:10:16.484000	5	237.421	60.6518									16:34:58.182000	1	271.286	50.6194					16:21:49	1	222.042	73.52	16:58:20.860000	6	301.939	85.058					17:16:32.266000	4
17:13:35.312000	3	238.119	65.0063									17:50:13.375000	2	228.38	19.5478	19:10:47.593000	4	239.388	46.874									16:35:29.482000	1	276.916	53.7573					16:22:20	2	222.329	78.11	16:58:53.464000	6	301.135	91.1962					17:17:03.636000	3
17:14:06.437000	3	237.572	59.466									17:50:44.593000	1	229.649	22.054	19:11:18.734000	2	237.911	54.0375									16:36:00.722000	1	288.781	54.0394					16:22:51	2	222.187	80.51	16:59:24.882000	6	302.161	90.3396					17:17:35.056000	3
17:14:37.546000	2	238.411	50.8102									17:51:15.812000	1	228.438	18.6466	19:11:49.859000	2	238.583	59.2545									16:36:31.922000	2	296.675	49.8775					16:23:22	1	224.014	94.19	16:59:56.301000	6	305.679	93.1231					17:18:06.436000	3
17:15:08.671000	1	236.243	64.4771									17:51:47.062000	1	228.048	19.0913	19:12:21.062000	1	243.891	56.6622									16:37:03.162000	2	296.084	71.578					16:23:54	7	227.809	91.03	17:00:27.703000	5	306.369	82.1337					17:18:37.756000	3
17:15:39.781000	1	236.469	71.4375									17:52:18.281000	1	229.152	24.8194	19:12:52.203000	4	236.095	55.8952									16:37:34.422000	4	299.385	60.9022					16:24:26	4	228.881	105.96	17:00:59.091000	5	303.894	94.4376					17:19:08.976000	4
17:16:10.937000	0	236.727	73.3094									17:52:49.531000	1	229.719	22.6467	19:13:23.343000	1	248.158	51.5361																	16:24:57	1	227.421	86.91	17:01:30.572000	5	309.541	84.5852					17:19:40.126000	4
17:16:42.093000	0	237.453	65.2769									17:53:20.781000	0	229.879	18.5936	19:13:54.500000	2	238.976	62.5875																	16:25:29	0	226.476	80.35	17:02:01.974000	5	304.935	84.8434					17:20:11.386000	3
17:17:13.218000	1	237.573	70.0199									17:53:52.015000	2	229.976	16.4014	19:14:25.640000	4	233.95	61.2027																	16:26:01	1	227.884	87.9	17:02:33.362000	5	304.73	86.1931					17:20:42.716000	4
17:17:44.343000	1	238.41	72.8189									17:54:23.281000	2	228.121	20.0061	19:14:56.796000	0	251.77	65.6665																	16:26:32	2	230.325	82.26	17:03:04.811000	5	304.81	88.2732					17:21:13.936000	3
17:18:15.468000	0	239.593	67.2818									17:54:54.531000	2	228.689	22.2468																					16:27:04	1	230.005	69.32	17:03:36.261000	5	307.38	83.9391					17:21:45.136000	3
17:18:46.593000	0	240.776	64.2224									17:55:25.812000	1	229.615	20.9941																					16:27:36	7	230.358	88.29	17:04:07.711000	5	302.944	80.5966					17:22:16.366000	4
17:19:17.703000	1	242.976	69.6356									17:55:57.078000	1	229.901	32.976																					16:28:07	5	234.021	82.52	17:04:39.145000	4	304.118	87.3051					17:22:47.596000	3
17:19:48.828000	0	243.808	66.9732									17:56:28.312000	2	230.909	20.4186																					16:28:39	5	233.573	99.76	17:05:10.594000	5	305.706	87.0851					17:23:18.806000	4
17:20:19.968000	1	244.969	64.1869									17:56:59.593000	1	230.037	21.9679																					16:29:11	5	229.288	82.81	17:05:42.044000	6	300.011	86.1133					17:23:50.036000	3
17:20:51.078000	0	248.935	61.1064									17:57:30.859000	1	232.776	16.3213																					16:29:43	4	233.019	99.56	17:06:13.556000	5	302.107	84.3327					17:24:21.216000	3
17:21:22.218000	0	252.391	66.7034									17:58:02.078000	2	230.526	18.6885																					16:30:14	5	234.222	75.84	17:06:45.037000	5	301.909	94.7663					17:24:52.387000	3
17:21:53.343000	1	256.011	64.8607									17:58:33.312000	1	231.542	33.4131																					16:30:46	4	216.855	66.156	17:07:16.549000	5	305.632	86.677					17:25:23.647000	3
17:22:24.468000	0	260.013	65.2207									17:59:04.531000	2	230.683	19.2734																									17:07:48.092000	5	303.951	88.726					17:25:54.908000	3
17:22:55.609000	1	265.593	65.3105									17:59:35.765000	1	231.125	18.3957																									17:08:19.620000	5	304.965	82.0216					17:26:26.158000	3
17:23:26.734000	1	267.873	67.8366									18:00:07	2	232.451	19.0212																					17:01:26.871000	4	217.39	72.124	17:08:51.194000	4	304.114	94.1191					17:26:57.398000	4
17:23:57.890000	2	267.531	69.5475									18:00:38.218000	1	232.048	24.2307																					17:01:57.775000	4	217.526	60.197	17:09:22.831000	5	310.181	90.9539					17:27:28.718000	3
17:24:29.015000	1	270.184	69.0396									18:01:09.453000	1	232.397	18.708																					17:02:28.740000	4	217.686	75.3409	17:09:54.312000	4	302.606	86.4472					17:27:59.988000	2
17:25:00.125000	2	273.941	70.3915									18:01:40.687000	2	233.476	20.2596																					17:03:18.906000	3	215.326	59.9406	17:10:25.887000	5	305.24	89.7184					17:28:32.768000	4
17:25:31.265000	0	279.472	70.2307									18:02:12.015000	1	233.298	20.2094																					17:03:30.519000	1	216.631	65.1286	17:10:57.274000	5	306.678	89.2276					17:29:04.158000	3
17:26:02.375000	0	286.738	68.9355									18:02:43.281000	1	237.727	22.8041																					17:04:22.789000	3	216.422	64.0685	17:11:28.723000	4	307.238	87.7701					17:29:35.458000	4
17:26:33.484000	1	294.83	68.211									18:03:14.546000	2	239.049	21.6689																					17:04:53.704000	3	217.121	61.8101	17:12:00.157000	5	309.528	93.0677					17:30:06.618000	3
17:27:04.609000	0	300.147	71.9692									18:03:45.796000	1	236.598	22.4042																					17:05:24.615000	4	216.84	65.0644	17:12:31.560000	4	307.529	83.4286					17:30:37.828000	3
17:27:35.765000	1	309.805	72.5602									18:04:17.062000	2	233.355	19.6492																					17:05:55.540000	3	216.8	65.302	17:13:02.979000	4	308.871	89.3143					17:31:08.998000	3
17:28:06.906000	0	314.284	71.7514									18:04:48.312000	1	236.885	21.5655																					17:06:26.469000	3	216.604	70.7116	17:13:34.460000	4	307.859	82.9437					17:31:40.198000	3
17:28:38.031000	1	315.371	74.1431									18:05:19.593000	2	235.358	20.0253																					17:06:57.399000	4	217.549	64.2176	17:14:06.955000	4	307.128	81.8292					17:32:11.368000	4
17:29:09.171000	1	316.323	72.909									18:05:50.828000	1	236.714	21.5368																					17:07:28.333000	3	217.018	61.3094	17:14:38.389000	4	308.819	84.5621					17:32:42.598000	4
17:29:40.312000	0	310.765	71.9289									18:06:22.078000	2	236.606	20.9444																					17:07:59.283000	2	217.607	63.9692	17:15:09.838000	4	308.617	83.2951					17:33:13.868000	4
17:30:11.453000	0	304.053	70.8586									18:06:53.343000	1	240.054	18.6187																					17:08:30.209000	2	217.266	63.6361	17:15:41.257000	4	314.774	86.0766					17:33:45.098000	4
17:30:42.546000	0	296.752	72.3459									18:07:24.609000	2	239.881	23.8044																					17:09:01.137000	3	217.857	61.6981	17:16:12.675000	5	313.162	85.6928					17:34:16.298000	4
17:31:13.671000	1	293.393	72.3006									18:07:55.859000	1	241.899	24.7118																					17:09:32.061000	2	217.355	59.2745	17:16:44.125000	3	309.653	81.5698					17:34:47.458000	3
17:31:44.812000	1	289.973	69.6927									18:08:27.109000	2	237.089	21.5625																					17:10:02.973000	2	217.968	62.2546	17:17:15.590000	2	311.462	86.9448					17:35:18.708000	2
17:32:15.921000	0	287.824	72.2296									18:08:58.375000	2	240.212	19.8473																					17:10:33.878000	2	218.444	57.1503	17:17:47.149000	2	314.321	83.6003					17:35:49.958000	3
17:32:47.046000	0	288.073	74.3855									18:09:29.609000	1	241.543	24.3415																					17:11:05.426000	2	217.281	50.8637	17:18:18.661000	1	311.324	80.097					17:36:20.903000	4
17:33:18.187000	1	290.006	70.0698									18:10:00.859000	2	247.643	20.0225																					17:11:35.698000	5	217.145	63.2104	17:18:50.220000	1	314.086	81.9216					17:36:51.846000	4
17:33:49.296000	1	293.103	75.5741									18:10:32.093000	3	247.494	20.102																					17:12:37.475000	4	218.753	60.5522	17:19:21.779000	2	308.951	86.9162					17:37:22.750000	3
17:34:20.406000	0	296.128	72.9842									18:11:03.359000	2	247.381	24.1423																					17:13:08.400000	4	217.439	61.1242	17:19:53.244000	2	312.887	80.1928					17:37:53.716000	4
17:34:51.515000	1	298.651	73.3028									18:11:34.593000	2	249.595	20.7869																					17:13:39.327000	3	217.364	76.0082	17:20:24.756000	1	313.239	84.6903					17:38:24.643000	3
17:35:22.625000	1	302.663	74.9514									18:12:05.828000	1	245.021	23.765																					17:14:10.251000	4	216.704	60.989	17:20:56.315000	2	316.64	82.8036					17:38:55.567000	4
17:35:53.734000	0	300.554	75.9453									18:12:37.093000	2	244.354	19.9916																					17:14:41.191000	3	217.961	58.3644	17:21:27.874000	1	313.121	75.5006					17:39:26.508000	4
17:36:24.859000	1	297.019	72.2042									18:13:08.359000	1	248.347	24.2575																					17:15:12.127000	3	217.644	57.5116	17:21:59.308000	1	313.049	84.0408					17:39:57.456000	3
17:36:55.984000	1	295.875	72.4102									18:13:39.593000	2	253.654	20.3998																					17:15:43.068000	3	217.9	57.2581	17:22:30.695000	1	317.18	79.7252					17:40:28.926000	4
17:37:27.109000	1	292.231	64.0613									18:14:10.828000	2	253.663	27.9847																					17:16:13.996000	3	217.356	60.4684	17:23:02.113000	1	315.573	74.8855					17:41:00.316000	3
17:37:58.218000	1	289.32	103.954									18:14:42.078000	1	257.613	28.994																					17:16:44.940000	3	217.99	56.8891	17:23:33.516000	2	314.914	75.9438					17:41:31.577000	4
17:38:29.328000	1	284.408	95.8253									18:15:13.328000	2	260.237	32.3848																					17:17:15.871000	2	217.435	60.7912	17:24:05.013000	1	313.275	78.1706					17:42:03.527000	4
17:39:00.468000	0	276.466	88.2639									18:15:44.562000	2	259.513	19.2235																					17:17:46.797000	2	217.664	57.5153	17:25:07.865000	1	315.935	82.1674					17:42:34.237000	5
17:39:31.609000	1	271.269	90.7055									18:16:15.843000	1	259.799	21.0504																					17:18:17.728000	3	217.985	58.4555	17:25:39.299000	2	314.479	87.1324					17:43:05.477000	5
17:40:02.718000	1	268.471	95.3041									18:16:47.078000	2	261.1	29.5211																					17:18:48.663000	3	218.413	59.6546	17:26:10.765000	2	311.022	82.2034					17:43:36.637000	5
17:40:33.843000	1	268.38	86.0439									18:17:18.375000	2	263.397	33.466																					17:19:19.641000	3	218.477	62.0338	17:26:42.152000	2	313.814	83.1051					17:44:07.837000	4
17:41:04.953000	1	266.573	101.378									18:17:49.625000	2	260.643	26.0998																					17:19:50.560000	3	218.509	62.7068	17:27:13.570000	1	313.354	83.0048					17:44:39.057000	4
17:41:36.140000	1	262.609	68.2126									18:18:20.890000	3	263.787	20.586																					17:20:21.498000	3	218.941	59.2924	17:27:45.067000	1	313.279	77.9893					17:45:10.247000	4
17:42:07.281000	1	262.618	97.286									18:18:52.140000	2	259.094	19.3729																					17:20:52.440000	3	217.572	60.4314	17:28:16.485000	4	312.094	91.673					17:45:41.487000	4
17:42:38.406000	1	261.471	86.0543									18:19:23.406000	1	261.811	19.6864																					17:21:23.405000	3	219.411	60.1651	17:28:47.904000	1	313.672	83.2576					17:46:12.647000	5
17:43:09.515000	1	262.669	66.9206									18:19:54.687000	3	269.298	22.8116																					17:21:54.357000	3	218.177	71.5097	17:29:19.322000	1	315.531	71.9199					17:46:43.857000	5
17:43:40.656000	1	262.163	74.6671									18:20:25.937000	2	274.058	26.8473																					17:22:25.316000	3	218.901	67.3894	17:29:50.865000	1	316.083	76.4467					17:47:15.027000	5
17:44:11.765000	1	263.74	68.6093									18:20:58.031000	1	281.657	20.4098																					17:22:56.246000	3	220.148	65.5549	17:30:22.440000	0	316.089	76.5887					17:47:46.307000	5
17:44:42.937000	1	263.639	85.308									18:21:29.281000	3	288.499	19.5458																					17:23:27.189000	7	218.215	66.8954	17:30:53.983000	1	318.722	75.2385					17:48:17.557000	5
17:45:14.046000	1	263.273	102.496									18:22:00.515000	2	291.975	20.4448																					17:23:58.119000	3	220.734	71.3039	17:31:25.542000	1	315.271	75.7376					17:48:48.817000	5
17:45:45.281000	1	260.853	60.1346									18:22:31.750000	1	288.449	24.4408																					17:24:29.036000	3	218.562	66.8816	17:31:57.054000	1	315.269	76.9382					17:49:20.067000	4
17:46:16.406000	1	263.168	79.9555									18:23:02.984000	1	287.719	23.9919																					17:24:59.960000	3	218.9	64.9213	17:32:28.706000	1	314.03	72.6684					17:49:51.387000	4
17:46:47.531000	1	265.356	91.4162									18:23:34.234000	3	280.572	26.5281																					17:25:31.413000	3	219.309	65.2795	17:33:00.374000	0	316.537	80.1286					17:50:22.707000	4
17:47:18.656000	1	267.473	86.8273									18:24:05.531000	3	282.333	20.9713																					17:26:02.348000	3	219.396	61.7433	17:33:31.809000	1	315.353	78.8649
17:47:49.812000	1	267.696	73.4329									18:24:36.765000	2	279.054	23.1855																					17:26:33.282000	2	219.119	62.0873	17:34:03.196000	1	311.249	78.8
17:48:20.937000	0	269.278	101.678									18:25:08.015000	2	276.595	19.6244																					17:27:04.217000	4	220.636	63.0277	17:34:34.599000	1	315.705	90.5617
17:48:52.046000	1	268.016	76.6108									18:25:39.281000	3	266.105	21.2313																					17:27:35.137000	3	219.133	64.1484	17:35:06.033000	0	318.476	81.7995
17:49:23.203000	1	269.075	99.0295									18:26:10.531000	1	265.766	27.9515																					17:28:06.070000	3	220.102	67.0794	17:35:37.498000	1	315.169	75.1838
17:49:54.328000	1	266.798	73.5601									18:26:41.796000	3	268.281	28.6087																					17:28:37.004000	4	220.389	75.2755	17:36:08.932000	0	320.172	82.4556
17:50:25.468000	1	267.213	74.6909									18:27:13.046000	3	265.572	36.6535																					17:29:07.948000	3	220.222	65.6133	17:36:40.319000	1	317.897	71.6304
17:50:56.593000	1	269.281	58.6176									18:27:44.296000	3	269.062	40.9398																					17:29:38.893000	3	220.338	65.6878	17:37:11.738000	0	318.922	79.6749
17:51:27.718000	0	272.495	121.659																																	17:30:09.842000	4	220.289	67.7716	17:37:43.219000	1	317.082	82.5317
17:51:58.843000	3	272.754	114.123																																	17:30:40.768000	2	221.361	66.966	17:38:14.668000	1	318.939	79.4595
17:52:30.046000	3	271.056	69.7305																																	17:31:11.770000	3	219.641	65.6325	17:38:46.102000	0	321.309	80.4794
17:53:01.203000	1	267.836	84.0826																																	17:31:42.703000	2	221.081	64.2339	17:39:17.568000	1	320.679	80.2501
17:53:32.359000	1	266.491	96.1748																																	17:32:13.624000	3	219.77	63.2128	17:39:49.033000	2	319.367	80.6232
17:54:03.500000	0	263.633	66.6809																																	17:32:44.556000	3	221.711	67.4169	17:40:20.529000	1	317.887	84.7182
17:54:34.671000	1	262.055	99.6464																																	17:33:15.482000	4	221.342	72.6969	17:40:52.073000	3	321.337	83.9974
17:55:05.828000	1	260.51	107.979																																					17:41:23.600000	2	319.829	90.097
17:55:36.953000	1	260.533	88.6969																																					17:41:55.081000	2	318.118	84.0188
17:56:08.109000	1	260.217	90.1956																																					17:42:26.828000	2	316.897	79.5474
17:56:39.250000	1	261.031	93.0461																																					17:42:58.387000	2	319.837	84.6153
17:57:10.437000	1	260.283	71.174																																					17:43:29.946000	2	319.031	91.3176
17:57:41.656000	1	258.067	84.8078																																					17:44:01.551000	1	320.919	79.3999
17:58:12.796000	1	261.063	83.4942																																					17:44:33.110000	0	321.764	79.1766
17:58:43.968000	1	261.416	87.0645																																					17:45:04.638000	0	322.964	75.2836
17:59:15.125000	1	260.631	78.1614																																					17:45:36.103000	1	319.22	70.5227
17:59:46.281000	1	259.311	93.4299																																					17:46:07.490000	1	317.336	82.9081
18:00:17.421000	1	258.15	69.9684																																					17:46:38.909000	1	317.502	79.3428
18:00:48.546000	1	259.083	98.2115																																					17:47:10.312000	1	315.627	79.5213
18:01:19.718000	1	256.452	101.084																																					17:47:41.730000	0	317.622	79.9531
18:01:50.859000	1	256.186	96.2978																																					17:48:13.196000	1	317.485	80.3944
18:02:22	1	259.557	90.1856																																					17:48:44.536000	2	316.805	83.8175
18:02:53.156000	1	257.863	102.984																																					17:49:15.908000	2	316.459	87.1883
18:03:24.296000	1	257.807	108.369																																					17:49:47.388000	2	319.879	82.2478
18:03:55.453000	1	257.861	95.1772																																					17:50:18.776000	2	319.377	81.1205
18:04:26.593000	4	255.684	103.628																																					17:50:50.194000	2	319.782	88.4384
18:04:57.765000	3	253.598	87.579																																					17:51:21.628000	2	318.905	84.3663
18:05:28.921000	3	253.747	85.3294																																					17:51:53.140000	2	322.091	90.766
18:06:00.078000	2	255.972	112.022																																					17:52:24.652000	1	322.134	88.9922
18:06:31.250000	2	253.908	106.706																																					17:52:56.196000	2	321.501	81.2046
																																								17:53:27.661000	2	320.109	87.0708
																																								17:53:59.220000	1	318.862	81.0408
																																								17:54:30.794000	2	320.737	74.141
																																								17:55:02.384000	1	322.841	78.8009
																																								17:55:33.974000	1	323.685	79.1654
																																								17:56:05.471000	1	318.196	82.8597
																																								17:56:36.984000	2	317.787	86.6159
																																								17:57:08.340000	1	316.39	78.6333
																																								17:57:39.743000	2	319.44	74.2293
																																								17:58:11.177000	1	320.214	80.5016
																																								17:58:42.595000	1	320.134	86.7348
																																								17:59:14.014000	1	320.067	82.4641
																																								17:59:50.814000	1	325.739	83.0156
																																								18:00:22.201000	1	322.728	79.8826
																																								18:00:53.651000	2	321.022	88.5223
																																								18:01:25.116000	3	319.942	86.8296
																																								18:01:56.566000	2	321.376	76.8217
																																								18:02:27.969000	1	320.95	84.744
																																								18:02:59.450000	2	321.386	83.713
																																								18:03:30.884000	2	323.172	81.1599
																																								18:04:02.349000	1	322.75	84.6406
																																								18:04:33.892000	1	322.392	81.1039
																																								18:05:05.404000	1	323.396	72.2472
																																								18:05:36.901000	2	324.444	81.8362
																																								18:06:08.522000	1	324.457	77.8048
																																								18:06:40.221000	0	324.277	74.5749
																																								18:07:11.749000	1	325.724	76.3009
																																								18:07:43.245000	0	325.991	72.4037
																																								18:08:14.648000	1	321.943	82.1207
																																								18:08:46.098000	1	326.05	75.5093
																																								18:09:17.542000	1	322.154	77.9244
																																								18:09:48.992000	1	319.252	81.4201
																																								18:10:20.364000	1	322.235	79.3239
																																								18:10:51.814000	1	321.075	81.1211
																																								18:11:23.264000	1	320.436	75.1294
																																								18:11:54.682000	1	320.14	80.1938
																																								18:12:26.100000	1	323.099	81.7853
																																								18:12:57.503000	1	323.267	79.9525
																																								18:13:29.015000	1	322.583	81.6065
																																								18:14:00.699000	1	323.317	77.224
																																								18:14:32.117000	1	322.245	83.1053
																																								18:15:03.567000	1	325.405	85.9804
																																								18:15:35.032000	1	321.458	73.8155
																																								18:16:06.529000	0	324.638	79.4307
																																								18:16:37.994000	1	326.775	83.2159
																																								18:17:09.569000	1	325.299	80.7455
																																								18:17:41.127000	1	326.311	84.3833
																																								18:18:12.702000	0	324.974	71.8081
																																								18:18:44.214000	1	324.744	82.4589
																																								18:19:15.695000	1	323.48	80.5746
																																								18:19:47.254000	1	321.536	75.563
																																								18:20:19.530000	0	325.209	78.347
																																								18:20:51.261000	1	320.938	78.3488
																																								18:21:22.695000	0	321.675	71.5924
																																								18:21:54.097000	1	322.325	81.5581
																																								18:22:25.516000	1	321.442	77.8506
																																								18:22:56.903000	0	322.007	74.9934
																																								18:23:28.322000	1	320.712	80.5142
																																								18:23:59.771000	1	323.019	81.0938
																																								18:24:31.206000	1	319.992	76.8046
																																								18:25:02.703000	1	321.704	84.8353
																																								18:25:34.121000	0	322.147	79.2967
																																								18:26:05.633000	0	319.445	74.1405
																																								18:26:37.130000	1	322.525	82.4226
																																								18:27:08.548000	1	322.774	82.0715
																																								18:27:39.967000	1	322.296	77.5143
																																								18:28:11.432000	1	324.708	78.4755
																																								18:28:42.913000	0	321.158	74.7647
																																								18:29:14.425000	0	324.335	81.8824
																																								18:29:45.999000	1	323.258	84.9408
																																								18:30:17.543000	1	318.192	73.8243
																																								18:31:20.489000	2	321.385	74.1955
																																								18:31:51.845000	2	323.33	74.904
																																								18:32:22.716000	1	320.705	75.4579
																																								18:32:53.627000	1	322.61	81.5102
																																								18:33:24.539000	1	317.292	75.2274
																																								18:33:55.925000	2	320.775	82.7939
																																								18:34:27.405000	1	318.033	73.0864
																																								18:34:58.860000	1	321.667	81.6981
																																								18:35:30.288000	0	321.739	78.4374
																																								18:36:01.761000	1	320.476	74.7563
																																								18:36:32.946000	1	323.564	79.7081
																																								18:37:04.303000	1	319.682	84.632
																																								18:37:35.799000	0	324.548	88.0236
																																								18:38:07.312000	1	323.859	71.9401
																																								18:38:38.223000	1	324.476	82.075
																																								18:39:09.156000	1	319.329	85.3235
																																								18:39:40.076000	1	318.425	81.7771
																																								18:40:10.994000	0	323.077	86.1814
																																								18:40:41.880000	0	323.625	80.0584
																																								18:41:12.773000	0	322.847	79.1005
																																								18:41:43.999000	1	319.265	75.1535
																																								18:42:15.535000	1	322.79	81.2933
																																								18:42:46.794000	1	322.295	88.1114
																																								18:43:18.028000	0	322.351	81.9577
																																								18:43:49.553000	0	321.366	81.8736
																																								18:44:20.941000	0	319.584	75.6702
																																								18:44:52.328000	1	321.313	81.2521
																																								18:45:23.762000	0	323.133	79.6857
																																								18:45:55.134000	0	318.593	77.8713
																																								18:46:26.568000	1	323.585	82.5473
																																								18:46:58.002000	0	324.589	78.3841
																																								18:47:29.420000	1	323.074	81.0783
																																								18:48:00.659000	0	321.838	83.4405
																																								18:48:32.151000	0	325.404	80.1384
																																								18:49:03.585000	0	322.965	74.7682
																																								18:49:35.097000	1	319.053	73.3123
																																								18:50:06.546000	1	319.797	82.2974
																																								18:50:38.059000	2	318.122	74.2493
																																								18:51:09.602000	2	314.135	88.5028
																																								18:51:41.192000	2	317.634	77.3457
																																								18:52:13.167000	2	314.051	75.3855
																																								18:52:44.372000	1	314.188	77.3649
[truncated: 125 more columns]

## Sheet: Count
		NTS-P	NTSr	NTSc	AP	OL	Ret
R1	l2;l_ig1;_c6Dx10_D	713	543	348	239	183	176
R1	l2;l_ig1;_c7Dx10_D	579	519	480	257	156	148
R1	l2;lig2;_c2Dx10_D	581	520	449	284	169	45
R1	l2;lig2;_c4Dx10_D	674	407	460	196	136	73
R1	l2;l_ig1;_c6Gx10_G	804	203	380			104
R1	l2;l_ig1;_c7Gx10_G	781	196	424			94
R1	l2;lig2;_c2Gx10_G	461	198	417			105
R1	l2;lig2;_c4Gx10_G	638	170	420			117
R2	l1;lig3;_c3Dx10_D	735	623	319	257	190	89
R2	l2;_lig1;_c4Dx10_D	749	666	358	236	193	112
R2	l2;_lig3;_c4Dx10_D	689	561	616	251	254	125
R2	l3;_lig1;_c4Dx10_D	851	551	662	277	259	82
R2	l1;lig3;_c3Gx10_G	676	533	335			178
R2	l2;_lig1;_c4Gx10_G	674	448	379			128
R2	l2;_lig3;_c4Gx10_G	750	722	519			183
R2	l3;_lig1;_c4Gx10_G	709	664	561			143
R3	l1;_lig2;_c5Dx10_D	392	219	172	87	92	75
R3	l2;_lig4;_c4Dx10_D	231	364	142	83	133	74
R3	l3;_lig3;_c6D_x10_D	458	317	179	84	160	58
R3	l3;_lig5;_c2D_x10_D	508	366	221	106	148	149
R3	l1;_lig2;_c5Gx10_G	408	317	152			91
R3	l2;_lig4;_c4G_x10_G	396	386	125			135
R3	l3;_lig3;_c6G_x10_G	486	320	117			147
R3	l3;_lig5;_c2G_x10_G	622	404	169			53
R4	l1;lig3;c6Dx10_D	142	282	73	33	137	106
R4	l1;lig5;c4Dx10_D	173	275	62	44	175	70
R4	l2;lig4;c7Dx10_D	135	149	82	45	152	106
R4	l3;lig5;c7Dx10_D	142	153	74	17	141	88
R4	l1;lig3;c6Gx10_G	170	283	49			92
R4	l1;lig5;c4Gx10_G	173	155	88			89
R4	l2;lig4;c7Gx10_G	173	212	83			109
R4	l3;lig5;c7Gx10_G	164	73	55			92
R5	l1;lig1;c4Gx10_D	332	135	116	51	147	148
R5	l1;lig1;c5Dx10_D	247	123	151	52	156	148
R5	l1;lig2;c5Dx10_D	230	47	165	50	153	154
R5	l2;lig2;c2Gx10_D	402	371	102	54	177	183
R5	l2;lig2;c3Gx10_D	701	347	101			124
R5	l3;lig2;c3Dx10_D	302	241	84			125
R5	l3;lig2;c4Dx10_D	401	131	167			112
R5	l3;lig3;c1Gx10_D	483	285	128			134
R6	l1;_lig1;_c3Dx10_D	151	135	141	42	99	40
R6	l2;lig1;c3Dx10_D	161	132	70	15	125	68
R6	l2;lig3;c3Dx10_D	139	222	120	19	152	99
R6	l4;lig3;c2Dx10_D	119	162	100	26	47	59
R6	l1;_lig1;_c3Gx10_G	162	88	106			39
R6	l2;lig1;c3Gx10_G	142	147	65			71
R6	l2;lig3;c3Gx10_G	125	121	123			93
R6	l4;lig3;c2Gx10_G	170	162	111			81
R7	l1,_c5,_d	345	427	385	172	77	92
R7	l2,_c4,_d	392	326	553	178	87	91
R7	l1,_c4,_d	366	408	324	92	158	90
R7	l2,_c2,_d	500	274	405	223	169	78
R7	l1,_c5,_g	337	304				67
R7	l2,_c4,_g	345	251				60
R7	l1,_c4,_g	357	513				72
R7	l2,_c2,_g	525	245				69
R8	l2,_c3,_d	360	336	598	100	102	83
R8	l2,_c3,_g	364	322	465	226	110	57
R8	l2,_c6,_d	407	410	224	175	95	79
R8	l2,_c6,_g	396	492	412	168	190	55
R8	l1,_c5,_d	410	394				105
R8	l1,_c5,_g	355	373				105
R8	l2,_c3,_d	456	222				70
R8	l2,_c3,_g	544	194				90
R9	l2;c3;d	108	69	64	19	158	37
R9	l4;c1;d	134	95	93	29	184	24
R9	l5;c1;d	119	91	70	22	125	61
R9	l5;c8;d	120	86	69	32	137	43
R9	l2;c3;g		82				33
R9	l4;c1;g		117				40
R9	l5;c1;g		122				65
R9	l5;c8;g		92				57
R10	L3;c1;d	134	87	45	37	101	62
R10	L4;c2;d	163	84	46	19	165	47
R10	L2;c1;d	94	94	33	30	168	49
R10	L1;c2;d	180	86	41	23	110	93
R10	L3;c1;g		84				43
R10	L4;c2;g		111				56
R10	L2;c1;g		97				62
R10	L1;c2;g		104				57
